# Supplementary material for: Reducing Antibiotic Use for Young Children with Intussusception following Successful Air Enema Reduction
Source: PLoS One. 2015 Nov 16;10(11):e0142999. doi: 10.1371/journal.pone.0142999 (PMC4646485; doi:10.1371/journal.pone.0142999)
Supplement: S1 Table — (XLS) [file pone.0142999.s001.xls]

## Sheet: 1
No.	sex	age_months	length_of_stay_hours	mesenteric_lymph_nodes	complications	mass_length_mm	mass_diameter_mm	maximum_temperature	discharge_temperature	weight	white_blood_cell	neutrophil	lymphocyte	monocyte	red_blood_cell	hemoglobin	platelet	treatment_period	time_from_addmission_to_reductio	antibiotic_use	time_from_reduction_to_antibioti	variety_of_antibiotics	single_antibiotics_application_n	classification	antibiotic_division	antibiotic_intention	total_dose_g	drug_days	DUI	three_groups	ganyubeforeafter	total_hospitalization_cost	imaging_cost	laboratory_cost	procedure_cost	medication_cost	inc_antibiotics_cost	bed_cost	nursing_cost	other_cost
1	1	8.16	48	0	0	50	25	37	36.3	6	10.4	3.2	5.6	1.6	4.47	115	295	2	71	1	50	1	2	2	1	1	3	2	0.25	1	0	1573.29	330	0	227	661.6	308.7	120	18	216.69
2	1	29.64	72	1	0	44	17	38.5	36.6	13	10	5.8	3.4	0.8	4.98	137	283	2	32	1	40	1	2	2	1	2	2.8	1	0.466667	1	0	2111.03	180	42	255	1285.82	288.1	150	12	186.21
3	2	3.24	36	0	0	49	23	36.6	36.6	7	14.2	4.5	8.1	1.6	3.38	95	129	3	40	1	50	2				2				1	0	1635.33	150	292	230	757.1	571	80	18	108.23
4	2	22.44	51	1	0	50	25	37	36.8	13	8	4.2	3	0.8	4.05	102	355	2	28	1	50	1	2	2	1	1	4.2	2	0.35	1	0	2225.68	330	20	245	1326.97	432.18	100	0	203.71
5	1	4.56	48	0	0	40	25	37.8	36.5	9	9.3	3.4	5	0.9	3.25	91	328	3	36	1	40	1	3	2	2	1	2.4	2	0.3	1	0	1924.76	480	62	240	876.49	168	100	18	148.27
6	2	9.48	46	1	0	50	25	37.2	36.2	9	8.45	2.94	5.11	0.27	4.88	122	268	3	10	1	97	1	1	4	1	1	1	2	0.125	1	0	1490.72	330	42	237	558.73	333	120	27	175.99
7	2	6.72	43	0	0	49	27	36.6	36.2	8.5	9.1	3.4	4.9	0.8	3.75	100	304	3	30	1	45	1	1	4	1	1	1.2	2	0.15	1	0	1774.98	330	45	242	806	399.84	100	18	233.98
8	1	23.4	47	0	0	50	25	39.2	36.4	13	5.1	2.6	2.1	0.4	3.68	105	126	2	80	1	35	1	2	2	1	2	3.6	2	0.3	1	0	1872.24	330	0	226	994.04	370.44	100	18	204.2
9	2	6.84	69	0	0	42	28	39.1	37	8.5	8	3.1	3.9	1	3.77	105	200	3	37	1	40	1	1	4	1	2	1.6	3	0.133333	1	0	1966.99	330	104	266	823.73	533.12	180	27	236.26
10	1	28.2	41	1	0	40	25	37.2	36.4	18	5.75	2.19	2.93	0.51	3.9	120	303	3	23	1	66	2				1				1	0	1766.25	330	394	254	495.37	450	80	18	194.88
11	1	28.32	53	1	0	37	16	36.9	36.6	15.5	9.55	2.65	6.38	0.3	3.92	119	369	2	80	1	10	2				1				1	0	2193.66	330	20	267	1161.03	660	80	27	308.63
12	1	35.16	17	1	0	40	25	36.4	36.3	14.4	5.9	2.3	2.6	1	4.18	119	303	3	30	1	76	1	2	2	1	1	2	1	0.333333	1	0	960.12	180	45	253	250.82	205.8	30	9	192.3
13	1	25.32	42	1	1	40	25	37.5	36.7	15	6	2.8	2.6	0.6	3.48	92	272	3	61	1	33	1	2	2	1	2	3	2	0.25	1	0	1501.97	330	62	243	573.42	308.7	80	27	186.55
14	1	16.56	27	0	0	69	35	37	36.6	12	7	2.4	3.8	0.8	4.08	106	210	2	46	1	30	1	1	4	1	1	1.6	1	0.4	1	0	1097.11	330	20	226	324.41	300	30	9	157.7
15	1	12.48	12	0	0	40	25	37.9	37.1	10	7.7	4.3	3.2	0.2	3.92	106	323	1	66	1	34	1	2	2	1	1	1	1	0.166667	1	0	774.1	180	45	219	195.26	102.9	0	0	134.84
16	1	21.6	102	1	0	29	20.5	36.9	36.7	20	10.24	6.29	4.25	0.83	4.2	110	295	2	66	1	60	1	1	4	1	1	1	1	0.25	1	0	3125.55	990	0	666	828.1	333	200	36	405.45
17	1	26.52	23	0	0	40	20	37.1	36.6	16	5.1	2.6	1.9	0.6	3.99	118	262	2	13	1	49	1	2	2	1	1	3.2	1	0.533333	1	0	1256.63	330	62	238	361.58	329.28	80	18	167.05
18	1	11.52	48	1	0	40	20	37.3	36.8	10	8.63	4.91	3.24	0.37	4.8	96	385	3	105	1	50	1	1	4	1	1	1.8	2	0.225	1	0	1680.5	330	45	240	773.13	599.4	80	18	194.37
19	2	16.56	37	0	0	40	20	37.2	36.8	10	6.8	3.3	2.8	0.7	3.63	104	298	3	10	1	60	1	1	4	1	1	6	2	0.75	1	0	1772.53	180	47	240	947.92	900	100	18	239.61
20	1	13.92	24	0	0	59	33	37	37	11	7.6	2.7	4	0.9	4.08	101	229	2	140	1	30	1	1	4	1	1	0.4	0		1	0	1383.34	330	62	435	261.83	133	60	9	225.51
21	1	13.08	18	0	0	50	25	37	36.7	13	12.5	4.6	6.6	1.3	4.07	110	221	3	9	1	54	1	1	4	1	2	0.8	1	0.2	1	0	1361.05	330	45	238	512.43	266	30	18	187.62
22	1	18.24	22	1	0	50	25	37.2	37.2	13	9.2	5.6	3	0.6	4.44	94	229	3	20	1	50	1	1	4	1	1	0.8	1	0.2	1	0	1641.16	330	62	436	511.13	266	50	18	234.03
23	2	16.56	18	1	0	40	25	36.4	36.4	12	10.1	4.8	4.7	0.6	3.96	106	235	2	25	1	49	1	2	2	1	1	1.5	1	0.25	1	0	1373.26	330	62	248	465.11	154.35	60	9	199.15
24	2	43.68	36	1	0	35	19.5	37.5	36.8	15	10.6	8	1.8	0.8	4.67	130	359	3	29	1	45	1	1	4	1	1	1.5	1	0.375	1	0	1421.49	150	37	243	703.83	500	80	18	189.66
25	1	41.76	31	1	0	40	25	37.3	36.7	16	6.3	4.6	1.3	0.4	4.98	130	199	2	120	1	60	1	1	4	1	1	1	1	0.25	1	0	1366.81	330	42	229	512.24	333	60	18	175.57
26	2	23.52	3	1	0	40	25	37	36.8	11	13.3	7.2	5	1.1	3.93	108	383	2	107	1	25	1	1	4	1	2	0.8	1	0.2	1	0	1336.86	330	42	225	517.93	266.4	50	9	162.93
27	1	17.4	91	0	1	40	25	39	37.6	12	10.1	4.4	4.2	1.5	4.34	108	187	3	13	1	135	1	1	4	1	2	5	4	0.3125	1	0	3175.06	810	15	499	1218.04	1100	160	36	437.02
28	1	15.48	48	1	0	42	31.5	37.2	36.5	11	8	2.7	4.7	0.6	4.16	89	335	2	39	1	251	1	2	2	1	1	3	2	0.25	1	0	1761.91	330	62	248	748.99	308.7	100	18	254.92
29	2	8.28	28	0	0	40	25	38.2	36	12	10.24	6.29	4.25	0.83	4.2	110	295	2	16	1	70	1	1	4	1	2	2.4	1	0.6	1	0	1195.41	180	42	233	474.13	400	60	9	197.28
30	1	28.32	18	0	0	50	25	37	36.6	15	10.24	6.29	4.25	0.83	4.2	110	295	3	30	1	80	1	1	4	1	1	2.8	1	0.7	1	0	1209.73	180	25	216	601.51	500	50	18	119.22
31	2	27.6	28	1	0	51	30	37.2	36.9	11	10.2	4.7	4.8	0.7	5.42	140	312	2	90	1	30	1	2	2	1	1	2	1	0.333333	1	0	1068.16	330	0	241	279.18	205	40	9	168.98
32	1	16.2	23	1	0	50	25	36.6	36.4	13	10.24	6.29	4.25	0.83	4.2	110	295	3	44	1	72	1	1	4	1	1	0.8	1	0.2	1	0	1169.7	330	42	222	374.24	300	40	9	152.46
33	2	21	37	1	0	49	33.5	37.1	36.8	11.5	9.5	6.85	2.31	0.27	4.06	113	348	1	26	1	82	1	2	2	1	1	1	1	0.166667	1	0	1559.41	660	25	434	226.95	102.9	30	9	174.46
34	1	8.76	30	1	0	60	30.5	37	36.8	10	8.4	5.2	2.8	0.4	4.61	103	327	2	19	1	70	1	2	2	1	1	0.8	1	0.133333	1	0	926.16	330	0	222	218.24	83	60	9	86.92
35	2	7.32	22	1	0	56	29	37.2	36	8	15.3	7.86	6.52	0.8	3.8	111	309	3	16	1	55	1	1	4	1	2	1.2	1	0.3	1	0	1406.77	330	0	226	628.53	400	50	0	172.24
36	2	24.72	28	1	0	60	31	36.9	36.8	11.5	10.24	6.29	4.25	0.83	4.2	110	295	2	67	1	26	1	2	2	1	1	0.8	1	0.133333	1	0	965.79	330	0	228	209.17	83	40	9	149.62
37	1	11.52	20	0	0	50	25	37.5	37.5	10	5.95	40.7	51.3	7.9	3.4	92	251	3	21	1	60	2				1				1	0	1372.5	330	63	244	500.86	300	40	18	176.64
38	1	5.16	30.5	1	0	64	31.5	38	36.2	11	12.44	9.13	2.11	1.17	3.93	102	364	2	30	1	35	1	5	4	2	2	1	1	0.25	1	0	1389.27	330	107	236	471.6	188	60	18	166.67
39	2	12.84	25.5	0	0	51	28	37	36.5	10	10.3	5.31	4.37	0.4	4.88	126	255	2	41	1	40	1	3	2	2	1	2	1	0.5	1	0	1168.25	330	82	243	271.85	140	50	9	182.4
40	1	8.64	24.5	2	0	24	20	36.8	36.8	8	4.5	3.3	0.9	0.3	4.38	115	213	2	35	1	45	1	1	4	1	1	0.8	1	0.2	1	0	1010.87	330	0	219	316.53	265	40	9	96.34
41	1	20.76	20.5	1	0	50	30	36.6	36.4	9.5	9.15	5.15	3.32	0.54	4.13	112	389	3	48	1	40	1	2	2	1	1	0.8	1	0.133333	1	0	992.71	330	17	222	215.31	83	50	9	149.4
42	1	13.08	26.5	1	0	50	25	37	37	10	5.1	3.4	1.4	0.3	3.79	98	278	2	30	1	70	1	1	4	1	1	0.6	1	0.15	1	0	979.36	330	20	213	208.23	199.8	60	9	139.13
43	1	32.88	23.5	1	0	35	15	36.4	36.2	15	14.2	9.8	3.6	0.8	3.97	101	337	3	18	1	70	1	1	4	1	2	1.5	1	0.375	1	0	1005.48	330	0	216	248.8	200	60	9	141.68
44	1	24.6	33.5	0	0	50	25	37	36.8	13	12.1	5.5	5.7	0.9	4.61	116	334	1	25	1	111	1	1	4	1	2	0.8	1	0.2	1	0	1299.54	330	62	230	516.33	266.4	30	9	122.21
45	1	8.16	21	0	0	61	22.5	37.3	37.1	9	6.4	2.9	2.9	0.6	3.64	86	361	3	79	1	23	1	1	4	1	1	0.6	1	0.15	1	0	726.66	150	0	219	222.42	199.8	40	9	86.24
46	1	6	10.5	0	0	50	25	36.8	36.8	9	12.72	6.51	5.06	0.67	4.44	115	264	3	30	1	60	1	1	4	1	2	0.6	1	0.15	1	0	862.41	330	0	220	172.09	150	40	0	100.32
47	1	16.68	28.5	0	0	50	25	36.9	36.9	12.5	10.24	6.29	4.25	0.83	4.2	110	295	2	17	1	40	1	1	4	1	1	0.6	1	0.15	1	0	768.53	330	0	13	226.83	199.8	50	9	139.7
48	1	15.48	12.5	1	0	48	27	36.8	36.6	11	7.7	3.3	3.7	0.7	4.15	112	248	3	57	1	60	1	1	4	1	1	0.8	1	0.2	1	0	1260.94	330	45	219	447.23	266.4	50	9	160.71
49	2	28.2	18	0	0	30	25	36.8	36.6	15	14.17	11.22	2.6	0.27	4.03	112	277	3	39	1	50	1	1	4	1	2	1.2	1	0.3	1	0	1280.31	330	25	226	520.43	399.6	50	18	110.88
50	2	19.68	8	0	0	50	25	37	36.6	11.88	11.4	9.4	1.6	0.4	3.85	96	326	1	43	1	40	1	1	4	1	1	0.4	1	0.1	1	0	1025.18	330	20	212	318.53	133.2	0	0	144.65
51	2	18.36	18	1	0	50	25	36.8	36.5	10.5	5	2.6	2.4	0.6	4.24	102	295	2	60	1	60	1	1	4	1	1	0.6	1	0.15	1	0	941.23	330	20	213	208.1	180	20	9	141.13
52	1	37.32	27	0	0	30	25	39	37	14	8.62	6.22	1.63	0.59	3.88	103	304	2	41	1	10	1	1	4	1	2	0.8	1	0.2	1	0	878.38	330	65	224	141.02	110	20	6	92.36
53	1	13.92	19	0	0	64	28.5	37.7	37.2	10	10.24	6.29	4.25	0.83	4.2	110	295	2	26	1	133	1	5	4	2	1	0.8	1	0.2	1	0	906.26	330	0	213	176.55	150	20	6	160.71
54	1	14.76	32	0	0	50	25	37.1	36.6	10	5.1	3.4	1.4	0.3	3.79	98	278	1	15	1	72	1	1	4	1	1	0.8	1	0.2	1	0	1477.16	330	0	431	260.36	140	20	9	426.8
55	2	12.48	44	1	0	50	25	38	37.3	11	10.24	6.29	4.25	0.83	4.2	110	295	3	25	1	90	1	1	4	1	2	1.5	2	0.1875	1	0	1235.39	330	17	236	358.03	320	100	18	176.36
56	2	12.6	29	0	0	50	25	37.3	37.3	12	6.1	1.6	3.9	0.6	4.23	88	372	2	9	1	76	1	1	4	1	1	0.9	1	0.225	1	0	880.22	180	37	231	215.91	199.7	50	9	157.31
57	1	10.68	14	0	0	56	35.5	37	36.8	10	8.94	5.12	3.29	0.49	4.44	114	281	1	16	1	60	1	1	4	1	1	0.3	1	0.075	1	0	781.74	330	0	209	104.63	79.9	0	0	138.11
58	1	21.84	21	2	0	71	35	38	37.4	11	10.1	2.3	6.5	1.3	4.44	116	235	3	11	1	145	1	1	4	1	2	1.2	2	0.15	1	0	1108.02	330	0	218	318.88	299.6	60	18	163.14
59	2	30.6	34.5	1	0	34	16.5	37.7	36.8	14	11.27	7.1	3.91	0.2	4.84	134	396	1	37	1	73	1	1	4	1	1	1.2	1	0.3	1	0	1169.91	180	25	225	511.93	399.6	60	9	158.98
60	2	6	10.5	0	0	50	25	37	36.7	6.8	8.2	2.1	5.5	0.6	3.85	98	396	3	10	1	50	1	1	4	1	1	0.3	1	0.075	1	0	910	330	45	218	164.93	99.9	50	9	93.07
61	1	17.04	24	1	0	50	25	36.8	36.8	11	10.24	6.29	4.25	0.83	4.2	110	295	2	10	1	32	1	1	4	1	1	0.6	1	0.15	1	0	878.53	330	25	213	110.23	99.8	100	9	91.3
62	1	12.24	16.5	1	0	40	25	37.3	36.5	10	11.3	6.2	4.7	0.4	3.46	93	270	3	35	1	14	1	1	4	1	1	0.6	1	0.15	1	0	872.78	180	45	232	208.83	169	50	9	147.95
63	1	10.92	3	0	0	30	25	36.5	36	10	10.24	6.29	4.25	0.83	4.2	110	295	2	10	0		0				0				1	0	440.89	180	0	200	0.33	0	0	6	54.56
64	1	27	41	0	0	40	19.5	36.7	36.7	16	17.2	11.6	4.6	1	4.75	130	215	2	35	1	85	1	6	1	2	1	3.2	1	1.06667	1	0	1201.68	180	45	262	405.69	384	120	12	176.99
65	2	2.04	23	0	0	50	25	38.5	37	12	4	2	1.5	0.5	4.64	93	410	2	71	1	15	1	1	4	1	2	0.6	1	0.15	1	0	806.62	180	37	233	158.25	99.8	50	9	139.37
66	2	18.36	9	0	0	40	17.5	36.9	36.9	12	27.76	18.99	8.28	1.14	4.3	120	453	1	49	1	15	1	1	4	1	2	0.6	1	0.15	1	0	615.24	180	0	210	153.3	96.4	0	0	71.94
67	2	41.52	20.5	1	0	30	20	37.4	36.6	13	4.14	1.95	1.89	0.24	4.61	127	167	3	24	1	55	1	2	2	1	1	3	1	0.5	1	0	1156.18	330	42	232	417.83	308.7	50	9	75.35
68	2	31.08	24	0	0	55	31.5	37.8	37.1	11	10.7	6.7	3.1	0.9	4.32	114	352	2	20	1	110	1	2	2	1	1	2	1	0.333333	1	0	1541.26	510	45	224	587.88	205	40	18	116.38
69	1	4.68	23	0	0	50	25	36.6	37.2	9	9.4	3.5	4.9	1	4.23	112	361	2	64	1	120	1	1	4	1	1	0.4	1	0.1	2	1	890.05	180	62	239	220.61	50	40	9	139.44
70	2	26.52	32	1	0	70	45	37.5	37.4	13	9.27	4.79	3.61	0.71	4.49	112	259	1	96	1	95	1	1	4	1	1	2	1	0.5	2	1	1011.38	330	45	222	238.3	200	40	9	127.08
71	1	33.12	4.5	1	0	75	29	36.8	36.7	16	5.7	3.5	1.5	0.7	4.59	125	179	2	60	0		0				0				2	1	443.89	180	0	200	0.33	0	0	9	54.56
72	2	18.96	24	0	0	50	25	38.8	37.9	10	8.49	4.69	3.13	0.54	4.79	127	238	2	13	1	380	1	1	4	1	2	0.3	1	0.075	2	1	789.99	180	20	228	165.07	100	80	9	107.92
73	1	25.56	30	0	0	46	18	37	36.8	13	7	2.9	3.8	0.3	4.36	115	148	2	70	0		0				0				2	1	884.84	330	50	222	87.49	0	50	9	136.35
74	2	16.32	19	0	0	29	17	37	36.2	12	10.5	6.6	2.8	1.1	4.57	101	331	2	46	0		0				0				2	1	919.84	330	25	224	176.36	0	50	9	105.48
75	2	35.64	18	1	0	41	22.5	38.2	37.2	15	9	7	1.5	0.5	4.6	122	347	3	60	0		0				0				2	1	773.41	330	25	212	95.43	0	50	9	51.98
76	1	42	24	1	0	50	25	37	36.8	20	12.19	7.08	3.78	1.21	4.48	121	336	2	147	0		0				0				2	1	1237.91	330	110	229	406.73	0	50	9	103.18
77	1	25.44	22.5	1	0	50	25	37.1	37	13	7.7	3.2	3.9	0.6	4.21	115	261	2	33	0		0				0				2	1	677.67	150	45	213	133.19	0	40	9	87.48
78	1	43.08	27	0	0	32	16	37.2	37	19.5	10.9	6.2	3.3	1.4	4.08	122	274	2	162	0		0				0				2	1	871.56	330	50	213	145.23	0	50	9	74.33
79	2	43.08	24.5	1	0	40	25	37	36.8	17	8.9	3.8	4.6	0.5	4.68	121	347	2	40	0		0				0				2	1	733.72	330	70	203	0.33	0	50	9	71.39
80	2	16.2	29.5	1	1	38	14	38.9	37.8	12	12.2	10.4	0.8	1	4.21	117	223	2	61	1	60	1	7	1	3	2	2.8	1	0.933333	2	1	2080.11	330	20	287	1203.58	423.8	60	9	170.53
81	2	41.52	23.5	1	0	48	13.5	38.5	36.5	13	10.8	9.4	1.1	0.3	4.26	113	217	2	925	1	180	1	6	1	2	2	0.6	1	0.2	2	1	1197.48	330	15	229	450.73	106.95	50	9	113.75
82	2	6.96	64.5	1	1	69	32	37.2	37	9	12.6	4.1	7.6	0.9	4.59	124	312	3	9	1	20	1	1	4	1	2	0.75	1	0.1875	2	1	2267.54	660	20	450	720.7	249.9	150	27	239.84
83	2	37.32	17.5	1	0	40	25	37	36.8	15	5.2	3.5	1.2	0.5	4.03	110	171	2	14	0		0				0				2	1	1175.39	330	45	233	341.36	0	50	9	167.03
84	1	29.28	26.5	1	0	66	35.5	36.8	36.6	13	6.4	2.7	3.3	0.4	3.55	90	323	1	22	0		0				0				2	1	1015.34	330	62	223	202.16	0	50	9	139.18
85	1	15	13	1	0	59	20	36.8	36.6	13	10.7	3.7	5.2	1.8	4.74	116	215	3	38	0		0				0				2	1	929.64	330	20	216	169.06	0	50	9	135.58
86	2	10.2	34.5	0	0	28	15	37.2	37	10.2	8.8	5.4	2.7	0.7	4.6	101	389	3	72	0		0				0				2	1	1379.88	660	20	24	505.4	0	100	18	52.48
87	1	23.52	23.5	1	1	18	15	37.7	36.4	13	10.6	6.7	3.3	0.6	4.39	113	379	2	80	0		0				0				2	1	1630.34	470	546	221	257.53	0	50	9	76.81
88	2	11.16	20	1	0	50	25	36.9	37	12	9.18	5.72	3.34	0.78	4.33	112	309	2	56	0		0				0				2	1	764.14	330	0	18	295.88	0	30	9	81.26
89	1	26.52	19	1	0	52	27	36.8	36.6	12	9.18	5.72	3.34	0.78	4.33	112	309	3	39	0		0				0				2	1	990.47	330	0	223	256.73	0	50	9	121.74
90	1	11.4	23	1	0	43	30	37	36.8	10	8.6	3	4.8	0.8	4.52	121	302	2	67	0		0				0				2	1	1200.7	480	20	223	294.21	0	50	9	124.49
91	2	21.72	10	0	0	37	29.5	36	36.2	11	9.18	5.72	3.34	0.78	4.33	112	309	3	12	0		0				0				2	1	1017.46	330	42	215	313.05	0	40	18	59.41
92	1	22.08	19.5	1	0	50	25	37	37	12	5.29	1.91	2.6	0.74	4.83	121	379	2	34	0		0				0				2	1	1214.48	310	206	227	285.73	0	50	9	126.75
93	1	42	15	1	0	50	25	36.8	36.8	14	16.02	12.4	2.32	1.04	5.24	133	260	3	10	0		0				0				2	1	1009.89	330	45	223	249.29	0	40	9	113.6
94	1	27.6	14.5	1	0	41	28	37.2	37	13	4.6	2	2.1	0.5	4.28	110	289	3	97	0		0				0				2	1	957.42	330	20	215	211.83	0	50	9	121.59
95	1	41.64	36	1	0	40	25	37.1	36.8	16	9.18	5.72	3.34	0.78	4.33	112	309	3	24	0		0				0				2	1	947.13	330	50	220	108.53	0	100	18	120.6
96	2	12.6	16	0	0	43	27.5	37.3	37	11	8.39	6.22	1.93	0.13	4.13	95	302	3	61	0		0				0				2	1	981.05	330	20	213	307.36	0	30	9	71.69
97	1	11.04	22	1	0	50	19.5	37.1	36	10	20.4	12.9	6.2	1.3	4.51	116	512	2	53	1	100	2	7	1	3	2	4.4	2	0.73	2	1	1239	510	0	46	520.57	204.8	60	9	93.43
98	2	8.28	13	1	0	50	28.5	37.8	38	11	9.18	5.72	3.34	0.78	4.33	112	309	3	76	0		0				0				2	1	1033.94	330	0	216	256.73	0	50	9	172.21
99	1	15.84	22	0	0	50	25	37.5	36.9	12	3.8	1.2	2	0.6	3.72	93	209	3	24	0		0				0				2	1	1304.05	330	70	232	474.53	0	50	9	138.52
100	1	6.48	45.5	1	0	50	25	37.6	36.4	9	8.9	1.6	7.1	0.2	5.64	115	238	3	29	0		0				0				3	1	1218.17	330	70	248	389.78	0	60	18	102.39
101	1	11.04	21.5	0	0	40	25	37	37	12	14.5	8.5	5	1	5.21	110	169	3	31	0		0				0				3	1	653.56	330	17	203	0	0	40	9	54.56
102	1	14.64	24	1	0	49	24	36.8	36.6	9.5	16.8	10.2	5.5	1.1	5.36	106	488	2	39	0		0				0				3	1	834	330	0	212	163.53	0	50	9	69.47
103	2	17.28	29	1	1	41	16.5	38.3	36.8	12	13.7	7.8	4.5	1.4	5.14	122	228	2	164	1	90	1	2	2	1	2	2	1	0.333333	3	1	1467.74	330	70	219	689.19	205.8	60	9	90.55
104	1	9.48	25	2	0	43	28.5	37	36.8	11	6.4	3.2	2.6	0.6	4.57	113	179	2	15	0		0				0				3	1	938.81	330	45	219	175.31	0	50	9	110.5
105	2	13.08	10	0	0	60	25	36.4	36.8	11.5	7.4	2.4	4.5	0.5	4.14	113	256	1	26	0		0				0				3	1	632.32	330	37	200	0.33	0	0	9	55.99
106	1	18.72	15	1	0	40	25	36.8	37	11	12.3	7.5	3.9	0.9	4.46	120	378	3	62	0		0				0				3	1	1024.23	330	25	229	207.13	0	50	9	174.1
107	1	13.2	11.5	1	0	62	27.5	36.5	36.8	12.5	7.54	2.16	5.01	0.24	4.48	94	288	3	20	0		0				0				3	1	650.44	330	0	21	212.47	0	50	9	27.97
108	2	12.36	16.5	0	0	43	28.5	36.8	36.6	11	9.18	5.72	3.34	0.78	4.33	112	309	3	38	0		0				0				3	1	1043.73	330	0	220	301.76	0	60	9	122.97
109	1	7.08	18	0	0	50	25	37.2	36.8	9.5	9.18	5.72	3.34	0.78	4.33	112	309	2	97	0		0				0				3	1	1102.45	330	50	224	331.81	0	20	9	137.64
110	1	28.44	19.5	0	0	50	25	37.5	37.6	14.5	7.8	4	2.9	0.9	4.82	134	238	3	82	0		0				0				3	1	1029.33	330	25	219	293.51	0	30	9	122.82
111	1	5.28	46	0	0	54	30.5	38.1	37	8	13.3	6.9	5.4	1	3.83	112	400	1	60	1	480	1	3	2	2	2	0.8	1	0.2	3	1	1144.37	330	62	238	389.54	102.8	50	9	65.83
112	1	25.92	46	1	0	30	20	38.6	38.2	13	4.8	3.6	0.5	0.7	3.49	114	192	2	70	0		0				0				3	1	1142.45	330	150	211	263.43	0	100	18	70.02
113	1	10.08	19	0	0	43	26.5	37.5	37.2	9.5	9.18	5.72	3.34	0.78	4.33	112	309	2	105	0		0				0				3	1	992.26	330	0	214	256.11	0	60	9	123.15
114	2	14.76	17.5	0	0	60	30	36.4	36.6	10	9.4	4	4.5	0.9	3.5	101	326	3	32	0		0				0				3	1	904.6	330	20	213	205	0	60	9	67.6
115	2	14.88	73	2	0	27	18	36.8	36.7	11	12.6	3.7	7.1	1.8	4.49	118	360	2	74	1	1170	2				0				3	1	1889.13	330	45	252	889.96	255.5	150	36	186.17
116	1	8.64	38	0	0	50	25	37.2	37	9	9	2.6	5.6	0.8	4.53	87	480	3	56	0		0				0				3	1	1541.38	330	70	227	517.86	0	240	18	138.52
117	2	7.08	14	0	0	40	25	36.3	36.9	9.5	9.18	5.72	3.34	0.78	4.33	112	309	3	36	0		0				0				3	1	1282.37	330	0	220	511.53	0	120	18	82.84
118	1	7.8	28.5	0	0	49	22	37.2	37	10	6.2	5.1	0.8	0.3	3.28	87	220	1	36	0		0				0				3	1	864.41	180	70	223	204.13	0	40	9	138.28
119	1	36.84	29	1	0	40	25	37.4	37	20	15.6	12.1	2.1	1.4	4.75	133	341	2	50	0		0				0				3	1	1083.49	330	45	219	306.33	0	50	9	124.16
120	2	24.96	20	1	0	40	25	37.5	37.2	15	6.8	2.6	3.6	0.6	3.55	100	167	3	55	1	750	1	10	2	3	2	0.13	1	0.13	3	1	906.08	330	62	212	170.26	23.9	40	9	82.82
121	1	37.2	24.5	1	0	37	21.5	36.6	36.6	22	12.7	9	2.7	1	4.22	123	351	2	68	0		0				0				3	1	961.67	330	53	213	256.45	0	30	9	70.22
122	1	6.6	21	0	0	40	25	38.8	38.2	10	12.8	9.8	2.5	0.5	4.5	120	428	2	16	0		0				0				3	1	1079.77	330	50	220	297.36	0	50	9	123.41
123	2	10.68	16.5	1	0	61	32	37.9	36.9	10	9.18	5.72	3.34	0.78	4.33	112	309	3	27	0		0				0				3	1	1149.41	330	17	219	402.23	0	50	9	122.18
124	2	14.4	26.5	2	0	25	18	37.7	37	9	19.9	17	2.2	0.7	4.6	123	254	2	48	0		0				0				3	1	1032.03	330	17	222	283.43	0	50	9	120.6
125	2	23.4	53	1	1	40	25	38.7	36.8	10	19.1	16.1	2.25	0.62	4.54	124	454	1	20	0		0				0				3	1	1632.53	330	257	278	503.95	0	100	18	145.58
126	2	19.56	18	2	0	31	14.5	37.8	37.2	13	13.3	10	2.4	0.9	5.08	142	349	2	69	0		0				0				3	1	945.51	330	0	219	215.33	0	50	9	122.18
127	1	11.4	21.5	0	0	22	10	38.3	37.5	14	9.6	6.7	1.7	1.2	4.53	99	316	2	66	0		0				0				3	1	1018.91	330	70	221	219.91	0	40	9	129
128	2	36	20	2	0	47	19.5	36.7	36.8	15	7.8	5.9	1.4	0.5	4.08	115	245	2	59	0		0				0				3	1	974.8	330	62	221	188.2	0	40	9	124.6
129	2	17.28	20	0	0	25	19	36.5	36.8	10	4.4	2.2	1.7	0.5	4.66	123	245	2	103	0		0				0				3	1	1004.53	330	0	219	263.35	0	50	9	133.18
130	2	17.04	22.5	2	0	40	25	37	36.8	11	10.3	2.8	6.6	0.9	4.62	131	228	2	85	0		0				0				3	1	984.51	330	0	219	234.33	0	50	18	133.18
131	2	13.68	14.5	1	0	23	16	37.8	37.6	9	6.2	4	1.5	0.7	3.99	104	270	3	60	0		0				0				3	1	955.1	330	0	220	191.19	0	50	9	154.91
132	1	12	17.5	0	0	41	27	36.8	36.4	10	5.06	1.97	2.15	0.83	4.18	100	222	2	36	0		0				0				3	1	849.41	330	40	20	278.08	0	40	9	132.33
133	1	40.92	12	2	0	40	20	36.8	36.6	16	8.76	6.67	1.8	0.12	4.6	121	268	3	33	0		0				0				3	1	992.47	330	25	221	233.85	0	40	9	133.62
134	2	22.56	24	0	1	40	20	38.9	38.7	12	8.6	7.7	0.5	0.4	3.57	96	220	2	31	1	120	2				0				3	1	998.83	330	37	231	192.89	101.3	60	9	138.94
135	1	27.24	19.5	1	0	31	25	36.5	36.8	14	9	5.4	2.9	0.7	4.35	112	299	2	139	0		0				0				3	1	1119.52	330	40	219	296.53	0	40	9	184.99
136	2	38.52	41.5	2	0	29	18.5	36.1	36.6	14.5	32.3	21.3	7.7	3.3	4.78	139	350	2	96	1	90	1	8	3	2	2	0.75	1	0.1875	3	1	1330.39	330	50	235	446.22	77.2	100	18	151.17
137	2	20.76	17.5	0	0	12	21	37.3	37	12	9.18	5.72	3.34	0.78	4.33	112	309	2	44	0		0				0				3	1	1068.82	330	0	221	317.61	0	50	9	141.21
138	1	27.24	20.5	0	0	17	14.5	37	36.8	13	3.6	1.7	1.8	0.1	2.82	73	241	2	30	0		0				0				3	1	1245.11	330	62	219	430.95	0	50	18	135.16
139	2	39.48	18	2	1	50	25	36.3	36.4	18	26.28	21.67	2.7	1.72	4.91	133	363	3	30	1	65	1	7	1	3	2	10	2	1.66667	3	1	2484.02	330	45	249	1582.14	339.8	100	18	159.88
140	1	10.8	23	0	0	50	20	38.8	37.9	9.5	12.79	9.41	2.12	1.12	5.04	99	369	2	40	0		0				0				3	1	987.65	330	0	218	209.65	0	50	9	171
141	2	20.04	14.5	2	0	36	19.5	38.7	36.4	10	12	7.82	3.42	0.6	4.34	113	318	3	169	1	29	1	7	1	3	2	2.5	2	0.416667	3	1	1584.81	330	50	246	672.1	130.4	100	18	168.71
142	1	15.24	45.5	2	0	31	16	37.5	36.4	10	4.9	1.6	2.6	0.7	4.24	112	239	2	77	0		0				0				3	1	1084.05	330	45	222	233.89	0	100	18	135.16
143	2	26.64	37.5	2	1	40	25	36.6	36.5	11	7.5	2.21	4.56	0.57	4.92	127	233	3	20	1	126	1	8	3	2	2	3	2	0.375	3	1	1434.13	330	62	238	553.16	154.4	80	18	152.97
144	1	16.56	89	2	0	44	22	36.6	36.6	11	8.3	2.6	4.8	0.9	3.98	126	407	2	55	1	920	1	3	2	2	2	4	3	0.333333	3	1	2751.33	330	62	268	1643.5	257.6	200	42	205.83
145	1	8.16	39	0	0	30	20	38.6	36.3	11	6.2	3.7	2.1	0.4	3.57	86	256	3	69	1	660	1	3	2	2	2	2	1	0.5	3	1	1945.14	330	37	250	954.25	128.8	100	18	255.89
146	1	9.36	25	1	0	26	13	37.2	36.6	7	9.18	5.72	3.34	0.78	4.33	112	309	2	95	0		0				0				3	1	985.9	330	50	215	252.64	0	50	18	70.26
147	1	44.04	61	2	1	40	16.5	38	36.2	16	20.95	19.33	1.16	0.34	4.25	122	300	3	40	1	35	1	3	2	2	2	5.6	3	0.466667	3	1	2249.8	330	50	251	1316.72	483	150	27	125.08
148	2	36.24	25	1	0	40	18	37.8	36	16	16.4	14.4	1.1	0.9	4.75	129	346	1	53	0		0				0				3	1	925.65	330	20	208	227.75	0	60	9	70.9
149	2	43.44	15.5	1	0	39	16	37.1	36.9	15	15.3	13	1.5	0.8	4.07	119	138	2	10	0		0				0				3	1	943.39	330	20	209	263.7	0	40	9	71.69
150	1	16.2	25	1	0	23	15	37.2	36.8	11.5	7.79	4.63	2.66	0.41	4.9	128	274	2	64	0		0				0				3	1	1214.64	330	45	219	420.43	0	50	9	141.21
151	2	33.48	17.5	1	0	30	25	37.2	37	12	6.68	1.35	4.74	0.43	4.5	127	252	3	32	0		0				0				3	1	1029.06	330	45	220	239.66	0	50	9	135.4
152	2	9.24	21	2	0	19	12	37.2	36.8	9	10.01	5.52	3.63	0.79	4.37	102	300	2	75	1	45	1	3	2	2	2	0.45	1	0.1125	3	1	1051.46	330	0	227	297.52	64.4	50	12	134.94
153	1	8.04	21.5	1	0	42.3	19	37	36.8	10.5	4.6	2.8	0.8	1	4.82	135	386	2	83	0		0				0				3	1	1169.65	330	20	222	400.83	0	50	9	137.82
154	1	14.88	27.5	0	0	33	18	38.5	37.2	13	11.89	10.02	1	0.79	5.72	127	368	2	48	0		0				0				3	1	1215.27	330	25	229	387.75	0	50	18	175.52
155	2	23.28	16.5	1	0	46	24.5	36.8	36.6	11	8.5	5.61	2.41	0.28	4.81	129	340	3	84	0		0				0				3	1	987.58	330	25	219	221.4	0	50	9	133.18
156	1	25.32	11.5	1	0	30	20	37.3	36.8	12.5	4.5	1.9	2	0.6	4.06	110	265	3	13	0		0				0				3	1	1219.61	330	45	219	442.1	0	30	9	144.51
157	2	11.16	11	0	0	40	25	36.8	38	9	9.2	2.1	5.5	1.6	4.36	127	285	3	13	0		0				0				3	1	1127.36	330	20	211	430.28	0	50	9	77.08
158	2	6.12	22	0	0	50	25	38.5	37	10	6.2	2.4	3	0.8	4.24	103	423	2	90	0		0				0				3	1	1212.44	330	0	219	399.13	0	120	9	135.31
159	1	16.2	20	0	0	50	25	36.8	36.1	11	9.18	5.72	3.34	0.78	4.33	112	309	2	40	0		0				0				3	1	1095.93	330	25	213	334.13	0	60	9	124.8
160	1	25.56	62.5	2	0	50	25	38.6	36.6	14	14.9	9.89	3.7	0.75	4.68	129	250	3	31	1	690	1	9	4	2	2	2.8	1	0.466667	3	1	2489.55	330	90	259	1426.71	134	130	43	210.84
161	1	16.2	71	0	0	50	25	37	36.8	11	4.6	1	2.9	0.7	4.19	117	214	2	51	0		0				0				3	1	2372.65	330	70	433	697.65	0	360	30	452
162	1	10.32	51.5	0	0	35	23.5	37.2	36.6	10	19.66	64.6	26.3	8.9	4.21	110	448	1	40	0		0				0				3	1	1814.92	420	262	253	611.57	0	100	21	147.35
163	2	28.44	40.5	0	1	40	25	38	36.8	12	11.9	7	3.8	1.1	4.2	118	252	2	148	1	70	1	9	4	2	2	5.2	2	0.433333	3	1	1723.85	330	70	247	644.46	160.8	240	21	171.39
164	1	8.04	37.5	0	0	50	25	37.4	37	9	5.4	2	2.8	0.6	3.81	92	329	3	81	0		0				0				3	1	1283.64	330	45	223	429.93	0	100	18	137.71
165	1	14.88	34.5	0	0	32	18	37.5	37	10	8.8	5.2	2.4	1.2	4.27	80	443	3	19	0		0				0				3	1	1871.97	480	20	233	800.33	0	100	21	217.64
166	1	32.16	23	1	0	62	27.5	36.4	36.8	15	8.15	3.56	4.12	0.34	3.98	113	347	2	139	0		0				0				3	1	1109.61	330	70	214	410.13	0	30	9	46.48
167	1	31.92	71.5	1	0	53	34.5	37	36.8	15	9.1	7	1.7	0.4	3.79	107	233	2	60	0		0				0				3	1	2077	330	45	239	1165.08	0	150	27	120.92
168	1	17.4	13.5	1	0	50	25	37.2	36.8	11	6.2	2.6	2.8	0.8	4.55	119	181	2	40	0		0				0				3	1	1533.55	330	0	226	789.94	0	20	12	155.61
169	1	39.96	6.5	0	0	46	21	36.5	36.8	15	7.7	5.8	1.4	0.5	4.08	124	265	1	29	0		0				0				3	1	1014.01	330	20	207	383.98	0	0	0	73.03
170	1	15.6	24	1	0	30	16	36.8	36.6	11	3.6	1.7	1.1	0.8	3.78	90	206	2	74	0		0				0				3	1	1558.13	330	45	225	726.38	0	60	21	150.75
171	1	4.32	26	0	0	50	25	37.2	37	9.5	5.99	2.16	3.3	0.3	5.19	109	237	1	66	0		0				0				3	1	1061.01	330	0	209	392.53	0	50	9	70.48
172	2	42.36	95	1	0	47	26	37.6	36.2	14	5.8	3.8	1.3	0.7	4.06	114	208	2	39	1	2130	1	10	2	3	2	0.26	1	0.26	3	1	2536.89	660	70	450	821.67	173.9	200	42	293.22
173	1	24.12	15	1	0	50	25	36.8	37	13	7.3	4.3	2.2	0.8	4.61	124	303	2	22	0		0				0				3	1	1117.64	330	0	219	371.15	0	50	12	135.49
174	1	14.16	19	1	0	30	25	36.6	36.6	11	5.6	3.1	2.3	0.2	4.01	110	395	3	55	0		0				0				3	1	702.54	330	45	203	0	0	50	18	56.54
175	1	12.36	19	0	0	20	19	37.1	37.2	13	9.18	5.72	3.34	0.78	4.33	112	309	2	84	0		0				0				3	1	1120.6	330	25	220	362.73	0	40	21	121.87
176	1	10.56	13.5	0	0	40	25	36.8	37	12	18.43	12.17	5.44	0.5	4.43	118	457	3	45	0		0				0				3	1	1067.61	330	0	219	343.23	0	30	12	133.38
177	1	9.84	33.5	0	0	68	36.5	36.8	36.8	10	9.18	5.72	3.34	0.78	4.33	112	309	3	37	0		0				0				3	1	1837.45	330	217	242	590.1	0	120	21	317.35
178	1	25.92	9.5	1	0	33	16	37	36.5	11	12.4	8.1	3.7	0.6	3.98	119	253	3	27	0		0				0				3	1	1434.12	330	45	233	577.9	0	30	12	206.22
179	1	24.72	24	1	0	30	20	37	36.8	13	11.9	9.9	1.5	0.5	4.01	120	293	2	71	0		0				0				3	1	1201.75	330	45	220	399.46	0	40	21	146.29
180	1	22.56	17.5	1	0	50	25	37.2	37	10	9.18	5.72	3.34	0.78	4.33	112	309	3	39	0		0				0				3	1	627.44	330	0	203	0.33	0	30	9	55.11
181	2	40.32	53.5	1	0	50	25	37.5	36.8	13	6	2.8	2.7	0.5	3.27	97	218	2	82	1	1410	1	8	3	2	1	3.2	1	0.8	3	1	2637.99	480	95	247	1471.67	343	100	27	217.32
182	1	40.32	26	2	0	21	12	36.8	36.7	19	4.5	1.8	2.3	0.4	3.83	111	374	2	23	0		0				0				3	1	1992.17	330	90	216	1207.56	0	50	9	89.61
183	2	16.56	9	0	0	59	38	36.8	36.8	10	7.3	3	3.7	0.6	4.12	122	314	3	27	0		0				0				3	1	1123.82	330	40	217	360.86	0	40	3	132.96
184	2	35.28	22	1	1	33	21	36.8	36.6	14	5.93	4.57	0.86	0.48	4.33	122	135	2	32	1	170	1	8	3	2	2	2.8	1	0.7	3	1	1200.73	330	0	216	508.53	154.4	40	9	97.2
185	1	11.52	23	1	0	64	31	37.2	36.8	12	10	5.6	3.6	0.8	3.49	88	292	2	28	0		0				0				3	1	1190.66	330	0	226	412.1	0	50	12	160.56
186	1	7.56	18.5	1	0	50	25	36.8	37	10	16.7	7.6	7.5	1.6	3.53	90	400	2	31	0		0				0				3	1	1406.26	330	25	226	602.7	0	50	12	160.56
187	2	43.68	19	1	0	49	22.5	36.8	36.6	15	9.18	5.72	3.34	0.78	4.33	112	309	2	15	0		0				0				3	1	1466.34	330	0	215	785.93	0	30	9	96.41
188	1	22.68	9	0	0	50	25	37.6	36.8	10	8.18	4.52	3.04	0.49	4.39	88	430	3	21	0		0				0				3	1	908.24	330	20	211	203.9	0	0	0	143.34
189	1	9.48	38.5	0	0	50	25	37	36.6	11.5	8.6	3.3	4.6	0.7	3.95	100	362	3	46	0		0				0				3	1	1561.04	330	65	234	627.54	0	100	21	183.5
190	1	4.68	37.5	0	0	49	28	37.4	36.8	7	6.16	2.79	2.44	0.67	3.6	101	418	3	35	1	780	1	7	1	3	1	0.5	1	0.166667	3	1	1646.28	330	20	242	801.08	32.6	60	27	166.2
191	1	8.04	25.5	0	0	40	25	37.7	36.6	10.5	8.7	6.6	1.6	0.5	3.71	101	396	1	82	0		0				0				3	1	1422.38	330	45	225	615.13	0	30	15	162.25
192	1	37.2	31	1	0	65	38	36.8	36.8	17	5.1	3	1.6	0.5	3.78	101	354	1	90	0		0				0				3	1	1126.87	510	45	216	246.46	0	30	9	70.41
193	1	24.48	14.5	1	0	50	25	37	37	13	9.1	5.9	2.7	0.5	3.56	100	394	3	12	0		0				0				3	1	1328.32	150	62	224	647.4	0	60	15	169.92
194	2	16.2	46.5	2	0	16	10.5	37.6	36.8	10	16.4	12.2	3.5	0.7	4.02	105	268	2	26	1	1440	1	9	4	2	2	2	1	0.333333	3	1	1353.79	330	45	46	686.83	53.6	100	24	121.96
195	2	13.68	11	1	0	50	25	37.7	36.6	10	9.8	4.4	5	0.4	3.67	108	401	3	6	0		0				0				3	1	1658.16	330	45	228	829.37	0	50	12	163.79
196	2	13.2	13.5	0	0	50	25	37.1	36.5	10	9.12	4.71	3.79	0.57	3.86	106	158	3	10	0		0				0				3	1	1224.5	330	38	221	413.19	0	30	15	177.31
197	2	8.88	20.5	0	0	34	16	36.8	36.7	9	12.1	6.1	4.4	1.6	5.15	122	237	2	10	0		0				0				3	1	1117.23	330	0	229	281.2	0	60	12	205.03
198	2	19.32	21	0	0	23	21	37	36.5	11	5.7	1.5	3.7	0.5	5.17	142	330	2	79	0		0				0				3	1	1384.8	330	20	226	584.81	0	50	12	161.99
199	2	9.12	19.5	1	0	47	21	37.4	36.8	9.5	6.5	1.7	4	0.8	3.41	93	225	2	11	0		0				0				3	1	1418.33	330	20	226	618.34	0	50	12	161.99
200	2	6.96	33.5	0	0	50	25	38.4	37.2	8	14.3	7.6	4.7	2	3.94	105	478	3	7	0		0				0				3	1	1472.51	330	63	229	619.79	0	110	21	99.72
201	1	7.92	41	0	0	50	40	36.8	36.4	10	18.6	7.9	9.6	1.1	3.9	86	555	2	3	0		0				0				3	1	2283.39	330	62	235	1344.5	0	100	21	190.89
202	1	8.28	39.5	0	0	58	28.5	36.6	36.2	10	4.7	1.3	3	0.4	3.98	108	248	3	29	0		0				0				3	1	1701.86	330	70	234	803.36	0	60	21	183.5
203	1	39.36	14.5	1	0	38	16.5	36.8	36.6	26	12.2	9.3	2.4	0.5	4.57	115	351	3	12	0		0				0				3	1	939.48	330	0	218	186.1	0	60	12	133.38
204	1	17.64	14	0	0	50	25	36.8	36.8	9	6.5	1.1	5	0.4	3.85	96	281	3	40	0		0				0				3	1	1342.73	330	25	26	806.41	0	40	18	97.32
205	1	15	20.5	1	0	56	31	36.5	36.3	12	4.8	1.9	2.4	0.5	4.5	117	157	2	46	0		0				0				3	1	1246.16	330	25	26	496.03	0	50	21	298.13
206	1	12.12	15	1	0	23	21	36.6	36.6	10	7.8	2.5	4.6	0.7	4.24	85	315	3	19	0		0				0				3	1	1636.26	330	20	241	806.79	0	50	15	173.47
207	2	12.36	44	0	0	67	35	37.4	36.8	10	12.3	8.1	3.5	0.7	3.9	95	627	2	8	0		0				0				3	1	1458.13	480	0	224	487.48	0	100	21	145.65
208	2	10.32	21	0	0	38	26	36.9	36.6	12.5	9.18	5.72	3.34	0.78	4.33	112	309	2	26	0		0				0				3	1	1181.4	330	0	219	436.23	0	50	12	134.17
209	1	5.28	24	0	0	50	25	36.8	36.7	9	10.6	6.1	3.1	1.4	4.65	122	398	2	25	0		0				0				3	1	1289.35	330	15	294	449.29	0	60	12	129.06
210	2	9.96	31.5	1	0	32	14	39	36.6	9	5.34	2.47	2.3	0.5	4.28	106	270	1	7	0		0				0				3	1	1021.53	330	0	221	288.68	0	50	21	110.85
211	2	9.36	46	1	0	30	20	38.8	36.3	10	11.66	4.54	6.28	0.72	3.63	97	371	2	10	0		0				0				3	1	1456.04	330	30	232	624.13	0	100	21	118.91
212	1	9	18.5	1	0	40	25	37.5	37.2	10	14.6	10.46	3.8	0.17	4.51	108	439	3	7	1	630	2				0				3	1	2224.19	330	0	243	1234.45	129.1	50	21	345.74
213	1	39.48	31	0	0	50	25	37	36.5	15	11.35	5.69	4.57	0.91	3.99	102	351	2	34	0		0				0				3	1	2398.46	330	0	234	1623.73	0	50	27	133.73
214	1	7.08	21	0	0	30	25	37	36.8	10.5	8.9	3.8	4.3	0.8	3.9	103	337	2	13	0		0				0				3	1	1376.04	330	62	236	375.94	0	60	15	297.1
215	1	12.6	46	0	0	63	34	37	36.4	11.5	5.81	3.78	1.7	0.33	4.75	119	271	2	26	0		0				0				3	1	2367.99	330	0	242	1488.68	0	120	21	166.31
216	1	40.92	47.5	1	0	14	10.5	36.5	36.2	17	7.02	3.3	3.3	0.28	4.63	130	228	2	27	0		0				0				3	1	1812.42	330	50	235	905.61	0	120	21	150.81
217	2	14.88	20.5	1	0	30	19.5	37	36.4	11	6.2	2.7	2.3	1.2	5.04	129	361	2	59	0		0				0				3	1	1435.81	330	20	224	678.03	0	70	12	101.78
218	1	4.56	45.5	0	0	50	25	38	36.5	10	13.3	4.3	8.1	0.9	4.33	117	536	2	29	0		0				0				3	1	2604.55	330	62	255	1585.67	0	120	27	224.88
219	2	7.56	72	0	0	48	41	37.2	36.8	11	8.93	3.55	5.1	0.24	4	99	446	3	29	0		0				0				3	1	2333.13	330	135	253	1175.57	0	180	30	229.56
220	2	19.8	39	0	0	41	25.5	37	36.2	10.5	9.18	5.72	3.34	0.78	4.33	112	309	2	26	0		0				0				3	1	1826.93	360	0	430	720.58	0	120	24	172.35
221	1	33.36	25.5	0	0	50	25	38.5	37.2	15	13.71	9.21	3.4	0.94	4.99	127	297	2	29	0		0				0				3	1	1118.59	330	25	219	346.01	0	60	12	126.58
222	2	5.52	37	0	0	68	35.5	36	36.6	7.5	16.93	14.19	2	0.57	4.83	125	549	3	17	0		0				0				3	1	1723.35	330	50	227	799.21	0	120	27	170.14
223	1	11.52	163	1	2	21	11.5	38.9	37	10.5	15.69	11.28	2.2	0.77	5.17	127	394	2	54	1	1230	1	8	3	2	2	7	6	0.291667	3	1	3379.33	330	17	307	1909.17	579	420	93	303.16
224	1	20.16	23	0	0	40	25	39.3	37	10	8.4	3.8	3.6	0.85	4.33	125	195	3	27	0		0				0				3	1	1028.4	330	25	209	336.03	0	60	9	59.37
225	1	34.92	4	0	0	30	25	37	36.8	12	6.75	4.06	2	0.64	5.96	151	299	2	33	0		0				0				3	1	444.11	180	0	200	0	0	0	9	55.11
226	1	9.12	11	0	1	30	20	37.4	37.2	10	5.45	2.11	2.7	0.48	4.39	120	180	1	9	0		0				0				3	1	921.9	330	0	215	204.28	0	60	3	109.62
227	2	9.72	118	1	1	31	25	39	37	10	9.46	4.81	3.5	1.09	4	102	326	2	66	0		0				0				3	1	2482.62	330	50	334	1135.69	0	300	66	266.93
228	1	33.96	46	1	1	37	15	39	36.8	15	9.21	8.12	0.8	0.25	4.69	125	157	3	34	0		0				0				3	1	1734.35	330	25	250	844.05	0	120	21	144.3
229	1	7.2	85.5	0	2	43	20	37.3	36.5	10	1.68	2.95	7.9	0.47	3.68	97	413	3	3	1	86	1	8	3	2	2	4.5	4	0.28125	3	1	2355.26	510	57	307	836.23	231.6	240	57	348.03
230	1	7.92	25	0	1	30	25	37.2	36.8	10	6.7	3.2	2.8	0.7	4.57	129	300	2	13	0		0				0				3	1	1183.62	330	25	219	297.31	0	180	12	120.31
231	1	38.16	3	1	0	19	18.5	38.4	36.4	13	7.1	5.48	1.2	0.35	4.76	130	168	2	14	0		0				0				3	1	1490.71	330	25	216	630.93	0	180	9	99.78
232	1	27	72	1	0	43	29.5	36.8	36.4	15	6.68	3.31	2.82	0.52	3.92	107	243	2	22	0		0				0				3	1	3052.27	960	62	452	1108.51	0	180	48	241.76
233	1	31.44	2	1	0	40	25	36.4	36.3	12	9.18	5.72	3.34	0.78	4.33	112	309	2	38	0		0				0				3	1	448.89	180	0	200	0.33	0	0	9	59.56
234	2	37.56	31	1	0	44	19.5	37.3	36.8	16.5	9.85	8.23	1.32	0.2	3.56	100	192	1	161	0		0				0				3	1	1629.06	330	62	231	802.7	0	60	12	131.36
